# Supplementary material for: Changes in Neutrophil–Lymphocyte or Platelet–Lymphocyte Ratios and Their Associations with Clinical Outcomes in Idiopathic Pulmonary Fibrosis
Source: J Clin Med. 2021 Apr 1;10(7):1427. doi: 10.3390/jcm10071427 (PMC8037167; doi:10.3390/jcm10071427)
Supplement: Supplementary file 1 [file jcm-10-01427-s001.zip]

Archive with 3 entries (2 files):
- NLRPLR Manuscript - Supplementary Materials/Nathan et al_NLR and PLR manuscript_Supplementary Materials.pdf
- NLRPLR Manuscript - Supplementary Materials/Nathan et al_NLR and PLR manuscript_Supplementary Materials_tracked changes.docx
- NLRPLR Manuscript - Supplementary Materials/
